# Supplementary material for: IRES-like element-mediated translation of vsp1S4(-) suppresses BmCPV replication via RNAi antagonism
Source: PLoS Pathog. 2026 Jul 24;22(7):e1014402. doi: 10.1371/journal.ppat.1014402 (PMC13421769; doi:10.1371/journal.ppat.1014402)
Supplement: S1 Table — (XLSX) [file ppat.1014402.s008.xlsx]

## Sheet: +RNA
Sense RNA	ORF	Start	End
CS1	ORF1	40	4041
CS1	ORF2	4135	4188
CS1	ORF3	11	265
CS1	ORF4	404	439
CS1	ORF5	548	658
CS1	ORF6	1640	1678
CS1	ORF7	1682	1783
CS1	ORF8	2030	2092
CS1	ORF9	2156	2272
CS1	ORF10	2594	2689
CS1	ORF11	2747	2788
CS1	ORF12	2807	2848
CS1	ORF13	2981	3064
CS1	ORF14	3086	3211
CS1	ORF15	3284	3391
CS1	ORF16	3662	3721
CS1	ORF17	3827	3913
CS1	ORF18	4010	4066
CS1	ORF19	2340	2387
CS2	ORF1	199	342
CS2	ORF2	424	465
CS2	ORF3	547	591
CS2	ORF4	628	717
CS2	ORF5	1054	1092
CS2	ORF6	1282	1332
CS2	ORF7	1651	1722
CS2	ORF8	1783	1911
CS2	ORF9	1972	2043
CS2	ORF10	2053	2094
CS2	ORF11	2191	2256
CS2	ORF12	2263	2349
CS2	ORF13	2479	2514
CS2	ORF14	2527	2559
CS2	ORF15	2638	2712
CS2	ORF16	2755	2805
CS2	ORF17	2830	2868
CS2	ORF18	2983	3084
CS2	ORF19	3127	3165
CS2	ORF20	3238	3273
CS2	ORF21	3343	3399
CS2	ORF22	3478	3561
CS2	ORF23	3703	3759
CS2	ORF24	524	607
CS2	ORF25	704	754
CS2	ORF26	869	904
CS2	ORF27	1325	1360
CS2	ORF28	1796	1831
CS2	ORF29	1892	2056
CS2	ORF30	2300	2338
CS2	ORF31	2438	2470
CS2	ORF32	2582	2629
CS2	ORF33	3596	3655
CS2	ORF34	78	3755
CS3	ORF1	1027	1110
CS3	ORF2	1942	1974
CS3	ORF3	41	3760
CS3	ORF4	3791	3826
CS3	ORF5	303	398
CS3	ORF6	486	530
CS3	ORF7	561	767
CS3	ORF8	1386	1439
CS3	ORF9	2157	2192
CS3	ORF10	2232	2321
CS3	ORF11	2508	2549
CS3	ORF12	2874	2936
CS3	ORF13	3009	3053
CS3	ORF14	3063	3095
CS3	ORF15	3270	3347
CS3	ORF16	3504	3554
CS3	ORF17	3804	3845
CS4	ORF1	295	387
CS4	ORF2	14	3190
CS4	ORF3	420	479
CS4	ORF4	531	581
CS4	ORF5	654	695
CS4	ORF6	933	998
CS4	ORF7	1263	1319
CS4	ORF8	1347	1424
CS4	ORF9	1872	1919
CS4	ORF10	2265	2300
CS4	ORF11	2430	2513
CS4	ORF12	2733	2786
CS4	ORF13	2793	2867
CS5	ORF1	622	726
CS5	ORF2	2518	2559
CS5	ORF3	2752	2811
CS5	ORF4	71	2716
CS5	ORF5	270	350
CS5	ORF6	474	521
CS5	ORF7	666	740
CS5	ORF8	882	947
CS5	ORF9	1215	1298
CS5	ORF10	1308	1376
CS5	ORF11	1440	1478
CS5	ORF12	1518	1610
CS5	ORF13	1968	2036
CS5	ORF14	2043	2099
CS5	ORF15	2439	2480
CS6	ORF1	22	57
CS6	ORF2	1207	1254
CS6	ORF3	44	1729
CS6	ORF4	1745	1795
CS6	ORF5	90	161
CS6	ORF6	771	815
CS6	ORF7	1251	1322
CS6	ORF8	1428	1499
CS6	ORF9	1527	1565
CS7	ORF1	25	1371
CS7	ORF2	86	229
CS7	ORF3	278	313
CS7	ORF4	389	436
CS7	ORF5	440	472
CS7	ORF6	515	547
CS7	ORF7	836	880
CS7	ORF8	1094	1132
CS7	ORF9	1298	1330
CS7	ORF10	567	608
CS7	ORF11	639	698
CS7	ORF12	1368	1400
CS7	ORF13	1422	1499
CS8	ORF1	25	1371
CS8	ORF2	86	229
CS8	ORF3	278	313
CS8	ORF4	389	436
CS8	ORF5	440	472
CS8	ORF6	515	547
CS8	ORF7	836	880
CS8	ORF8	1094	1132
CS8	ORF9	1298	1330
CS8	ORF10	567	608
CS8	ORF11	639	698
CS8	ORF12	1368	1400
CS8	ORF13	1422	1499
CS9	ORF1	190	267
CS9	ORF2	346	390
CS9	ORF3	418	477
CS9	ORF4	487	558
CS9	ORF5	646	696
CS9	ORF6	814	849
CS9	ORF7	1015	1134
CS9	ORF8	260	295
CS9	ORF9	458	490
CS9	ORF10	578	751
CS9	ORF11	75	1037
CS10	ORF1	283	357
CS10	ORF2	358	537
CS10	ORF3	688	732
CS10	ORF4	6	752

## Sheet: -RNA
Anti-sense RNA	Small ORF	Start	End
CS1	ORF20	3421	3371
CS1	ORF21	3364	3242
CS1	ORF22	3157	3104
CS1	ORF23	2437	2393
CS1	ORF24	2074	2018
CS1	ORF25	1774	1742
CS1	ORF26	1555	1508
CS1	ORF27	1468	1349
CS1	ORF28	1345	1313
CS1	ORF29	1246	1214
CS1	ORF30	1174	1133
CS1	ORF31	907	851
CS1	ORF32	319	242
CS1	ORF33	3783	3748
CS1	ORF34	3402	3364
CS1	ORF35	2142	2089
CS1	ORF36	1095	1054
CS1	ORF37	432	136
CS1	ORF38	3764	3729
CS1	ORF39	3659	3399
CS1	ORF40	2987	2841
CS1	ORF41	2654	2544
CS1	ORF42	2534	2460
CS1	ORF43	2336	2259
CS1	ORF44	2240	2208
CS1	ORF45	2177	2130
CS1	ORF46	1943	1767
CS1	ORF47	1718	1515
CS1	ORF48	743	555
CS1	ORF49	350	150
CS1	ORF20	3421	3371
CS1	ORF21	3364	3242
CS1	ORF22	3157	3104
CS1	ORF23	2437	2393
CS1	ORF24	2074	2018
CS1	ORF25	1774	1742
CS1	ORF26	1555	1508
CS1	ORF27	1468	1349
CS1	ORF28	1345	1313
CS1	ORF29	1246	1214
CS1	ORF30	1174	1133
CS1	ORF31	907	851
CS1	ORF32	319	242
CS1	ORF33	3783	3748
CS1	ORF34	3402	3364
CS1	ORF35	2142	2089
CS1	ORF36	1095	1054
CS1	ORF37	432	136
CS1	ORF38	3764	3729
CS1	ORF39	3659	3399
CS1	ORF40	2987	2841
CS1	ORF41	2654	2544
CS1	ORF42	2534	2460
CS1	ORF43	2336	2259
CS1	ORF44	2240	2208
CS1	ORF45	2177	2130
CS1	ORF46	1943	1767
CS1	ORF47	1718	1515
CS1	ORF48	743	555
CS1	ORF49	350	150
CS2	ORF35	2165	2091
CS2	ORF36	1316	1269
CS2	ORF37	1211	1170
CS2	ORF38	1169	1134
CS2	ORF39	947	858
CS2	ORF40	785	741
CS2	ORF41	605	543
CS2	ORF42	161	96
CS2	ORF43	3646	3581
CS2	ORF44	3568	3497
CS2	ORF45	3418	3338
CS2	ORF46	3223	3101
CS2	ORF47	2851	2225
CS2	ORF48	2185	2015
CS2	ORF49	1762	1631
CS2	ORF50	1582	1514
CS2	ORF51	1432	1313
CS2	ORF52	760	626
CS2	ORF53	232	65
CS2	ORF54	3465	3409
CS2	ORF55	3252	3079
CS2	ORF56	3063	3028
CS2	ORF57	2964	2860
CS2	ORF58	2625	2590
CS2	ORF59	2583	2521
CS2	ORF60	1992	1882
CS2	ORF61	1821	1753
CS2	ORF62	1686	1591
CS2	ORF63	957	910
CS2	ORF64	858	823
CS2	ORF65	801	688
CS2	ORF66	639	562
CS2	ORF67	339	304
CS3	ORF18	3813	3778
CS3	ORF19	3384	3283
CS3	ORF20	3168	2914
CS3	ORF21	2787	2755
CS3	ORF22	2715	2551
CS3	ORF23	2421	2302
CS3	ORF24	2166	2089
CS3	ORF25	1845	1432
CS3	ORF26	1287	1144
CS3	ORF27	903	817
CS3	ORF28	801	754
CS3	ORF29	747	607
CS3	ORF30	528	490
CS3	ORF31	141	1
CS3	ORF32	3830	3762
CS3	ORF33	3680	3645
CS3	ORF34	3626	3459
CS3	ORF35	3089	3048
CS3	ORF36	3047	3015
CS3	ORF37	2882	2832
CS3	ORF38	2654	2607
CS3	ORF39	2258	2223
CS3	ORF40	2216	2097
CS3	ORF41	2066	2010
CS3	ORF42	1943	1911
CS3	ORF43	1883	1794
CS3	ORF44	1523	1428
CS3	ORF45	1322	1290
CS3	ORF46	1121	981
CS3	ORF47	725	690
CS3	ORF48	458	405
CS3	ORF49	3712	3677
CS3	ORF50	2761	2654
CS3	ORF51	1600	1502
CS3	ORF52	793	758
CS3	ORF53	757	716
CS4	ORF13	2524	2411
CS4	ORF14	2224	2072
CS4	ORF15	1969	1691
CS4	ORF16	1585	1514
CS4	ORF17	1168	1109
CS4	ORF18	595	482
CS4	ORF19	220	173
CS4	ORF20	3042	2986
CS4	ORF21	2892	2581
CS4	ORF22	2577	2443
CS4	ORF23	2364	2128
CS4	ORF24	1854	1486
CS4	ORF25	1398	1195
CS4	ORF26	1185	1102
CS4	ORF27	996	943
CS4	ORF28	489	451
CS4	ORF29	3071	2868
CS4	ORF30	2723	2634
CS4	ORF31	2564	2517
CS4	ORF32	2306	2214
CS4	ORF33	2075	1962
CS4	ORF34	1682	1647
CS4	ORF35	1553	1521
CS4	ORF36	1442	1380
CS4	ORF37	1361	1224
CS4	ORF38	1064	948
CS4	ORF39	815	711
CS4	ORF40	641	588
CS4	ORF41	296	240
CS5	ORF16	2777	2694
CS5	ORF17	1748	1704
CS5	ORF18	1517	1437
CS5	ORF19	1205	1047
CS5	ORF20	950	915
CS5	ORF21	497	441
CS5	ORF22	365	327
CS5	ORF23	311	201
CS5	ORF24	89	27
CS5	ORF25	2731	2678
CS5	ORF26	2656	2579
CS5	ORF27	2419	2369
CS5	ORF28	2173	2063
CS5	ORF29	1603	1475
CS5	ORF30	1228	1184
CS5	ORF31	1105	1058
CS5	ORF32	1009	968
CS5	ORF33	514	404
CS5	ORF34	145	107
CS5	ORF35	43	2
CS5	ORF36	2196	2008
CS5	ORF37	1902	1870
CS5	ORF38	1818	1708
CS5	ORF39	1578	1510
CS5	ORF40	1089	1006
CS5	ORF41	918	727
CS5	ORF42	588	343
CS5	ORF43	252	217
CS5	ORF44	129	13
CS6	ORF10	1643	1581
CS6	ORF11	1250	1083
CS6	ORF12	1028	981
CS6	ORF13	335	303
CS6	ORF14	1669	1625
CS6	ORF15	232	194
CS6	ORF16	70	2
CS6	ORF17	1761	1726
CS6	ORF18	1413	1294
CS6	ORF19	1230	1198
CS6	ORF20	984	928
CS6	ORF21	726	691
CS6	ORF22	612	562
CS6	ORF23	477	109
CS7	ORF14	670	605
CS7	ORF15	589	536
CS7	ORF16	285	250
CS7	ORF17	189	127
CS7	ORF18	1112	993
CS7	ORF19	953	834
CS7	ORF20	788	423
CS7	ORF21	356	288
CS8	ORF14	670	605
CS8	ORF15	589	536
CS8	ORF16	285	250
CS8	ORF17	189	127
CS8	ORF18	1112	993
CS8	ORF19	953	834
CS8	ORF20	788	423
CS8	ORF21	356	288
CS9	ORF12	838	791
CS9	ORF13	721	674
CS9	ORF14	517	446
CS9	ORF15	256	188
CS9	ORF16	76	2
CS9	ORF17	801	718
CS9	ORF18	702	670
CS9	ORF19	174	139
CS9	ORF20	782	744
CS9	ORF21	305	270
CS9	ORF22	191	126
CS10	ORF5	497	414
CS10	ORF6	308	189
CS10	ORF7	529	497
CS10	ORF8	370	275
CS10	ORF9	699	667
CS10	ORF10	615	463
CS10	ORF11	432	379
CS10	ORF12	198	157
CS10	ORF13	129	64
