# Supplementary material for: IRES-like element-mediated translation of vsp1S4(-) suppresses BmCPV replication via RNAi antagonism
Source: PLoS Pathog. 2026 Jul 24;22(7):e1014402. doi: 10.1371/journal.ppat.1014402 (PMC13421769; doi:10.1371/journal.ppat.1014402)
Supplement: S2 Table — (XLSX) [file ppat.1014402.s009.xlsx]

## Sheet: Sheet1
Name	+RNA/-RNA	peptides	ORF start to end （nt）	Sequence	amino acids （aa)
ORF19-S1	+	SMYLPVGQTK	2340→2387	MSMYLPVGQTKWQRS	15
ORF3-S1	+	QVQALEDR、ALVEQMRK、ERQEHALK	11→265	MFIPESRAKRCTVLTIIQTNEIMKRNTNNQKLTAVQIMEKERQEHALKQLEILRLKRELEMRRKQVQALEDRLMARALVEQMRK	84
ORF8-S2	+	QVTASHRLDMSMQHGR	1782→1910	MLPVNVQYRVLDHITLRIWKSLKQVTASHRLDMSMQHGRRVH	42
ORF24-S4	-	MLTKLSSLSTR	2364→2128	MMLTKLSSLSTRQVVASEQYDFSCESASGADCTSTHPQNRPGEYVLLCPLITVWILGIIGISSSATAVMYLLIIAELL	78
ORF12-S5	+	AWGHLMMNK	1518→1610	MAWGHLMMNKRRSTRRQVYAFSMQHARNIR	30
ORF1-S6	+	MVYAERYNVRN	22→57	MVYAERYNVRN	11
ORF9-S9	+	MERWSAK	458→490	MERWSAKHSE	10
ORF42-S3	+	MRIRVSPQK	1943→1911	MRIRVSPQKQ	10
ORF43-S3	-	MMDPPLWIK	1883→1794	MMMDPPLWIKLDQWDRLNQRTRRRLQLQI	29
ORF27-S3	-	PGVMSSIRTSRK	902→816	MPGVMSSIRTSRKSTGLKVRIIGSIKLN	28
ORF6-S3	+	IKIAVMLSYMLKS	486→530	MIKIAVMLSYMLKS	14
ORF29-S4	-	MPNATNTLLK	489→451	MPNATNTLLKAS	12
ORF11-S4	+	MSINVMYQMDLASKCGR	2430→2513	MSINVMYQMDLASKCGRHENLDICIVR	27
ORF10-S2	+	SLRELRMAR	2053→2094	MSLRELRMARIHV	13
ORF22-S2	+	VMLSITMFYR	3477→3560	MVMLSITMFYRQDSYSSSQIIQCQRND	27
ORF65-S2	-	MSLSRNARSDSSQR	3054→3167	MSLSRNARSDSSQRCSQHALEYLTLLLYLPGNMCTQM	37
ORF6-S2	+	SLNVSMVDIMMK	1282→1332	MRSLNVSMVDIMMKHG	16
